# Supplementary material for: The increasing importance of a continence nurse specialist to improve outcomes and save costs of urinary incontinence care: an analysis of future policy scenarios
Source: BMC Fam Pract. 2018 Feb 17;19:31. doi: 10.1186/s12875-018-0714-9 (PMC5816541; doi:10.1186/s12875-018-0714-9)
Supplement: Supplementary file 2 — Breakdown of the budgetary impact over a period of 3 years. (XLSX 12 kb) [file 12875_2018_714_MOESM2_ESM.xlsx]

## Sheet: Online Table BI breakdown
Breakdown of the budgetary impact over a period of 3 years
		Current situation (2014)			Scenario 1 (2030)			Scenario 2 (2030)			Scenario 3 (2030)			Scenario 4 (2030)
		New Care	Usual care	Difference	New Care	Usual care	Difference	New Care	Usual care	Difference	New Care	Usual care	Difference	New Care	Usual care	Difference
Total QALYs		756994	755427	1567.77	1.25158e+06	1.24899e+06	2592.49	1.25158e+06	1.24899e+06	2592.49	1.25158e+06	1.24899e+06	2592.49	1.26306e+06	1.26044e+06	2618.24
Total Costs		1.02509e+10	1.03756e+10	-1.24659e+08	1.69484e+10	1.71545e+10	-2.0616e+08	1.84669e+10	1.86911e+10	-2.24231e+08	1.68911e+10	1.70732e+10	-1.82031e+08	2.34801e+10	2.37307e+10	-2.50637e+08
Healthcare costs
General practitioner & Nurse specialist & Physiotherapist & Medical specialist & UI-related adverse events		2.90152e+07	2.19751e+07	7.04015e+06	4.78973e+07	3.62787e+07	1.16185e+07	4.78973e+07	3.62787e+07	1.16185e+07	4.78973e+07	3.62787e+07	1.16185e+07	4.79792e+07	3.63555e+07	1.16237e+07
Containment products (insured)		1.73564e+08	1.34609e+08	3.89546e+07	2.86953e+08	2.22551e+08	6.44026e+07	2.86953e+08	2.22551e+08	6.44026e+07	2.86953e+08	2.22551e+08	6.44026e+07	2.89541e+08	2.24563e+08	6.49782e+07
Formal home care (insured)		6.56279e+09	6.64088e+09	-7.80887e+07	1.08506e+10	1.09798e+10	-1.29128e+08	9.30395e+09	9.41467e+09	-1.10721e+08	9.30395e+09	9.41467e+09	-1.10721e+08	1.27129e+10	1.28643e+10	-1.51394e+08
Implementation costs		1.38529e+06	0	1.38529e+06	2.29038e+06	0	2.29038e+06	2.29038e+06	0	2.29038e+06	2.29038e+06	0	2.29038e+06	2.31139e+06	0	2.31139e+06
Societal costs
Informal care (time family/ friends)		3.32348e+09	3.36303e+09	-3.95451e+07	5.4949e+09	5.56029e+09	-6.53918e+07	8.56009e+09	8.66196e+09	-1.01869e+08	5.5335e+09	5.57709e+09	-4.35946e+07	8.69935e+09	8.76793e+09	-6.85836e+07
Private home care (paid out-of-pocket)		0	0	0	0	0	0	0	0	0	1.45086e+09	1.46694e+09	-1.60742e+07	1.45982e+09	1.47861e+09	-1.8791e+07
Other out-pocket costs (containment products & travelling expenses)		1.6069e+08	2.15095e+08	-5.44055e+07	2.65688e+08	3.55641e+08	-8.99524e+07	2.65688e+08	3.55641e+08	-8.99524e+07	2.65688e+08	3.55641e+08	-8.99524e+07	2.6818e+08	3.58961e+08	-9.07816e+07
